# Supplementary material for: Sequential LASER ART and CRISPR Treatments Eliminate HIV-1 in a Subset of Infected Humanized Mice
Source: Nat Commun. 2019 Jul 2;10:2753. doi: 10.1038/s41467-019-10366-y (PMC6606613; doi:10.1038/s41467-019-10366-y)
Supplement: Supplementary file 3 — Source Data [file 41467_2019_10366_MOESM3_ESM.xlsx]

## Sheet: Fig. 4D
Fig. 4D
Spleen			AAV9-CRISPR/Cas9							LASER ART + AAV9-CRISPR/Cas9								LASER ART
human β-globin
Mouse β-globin

## Sheet: Fig.5BC
Fig.5 and C
		HIV-1 pol		HIV-1 gag		ENV		LTRs		beta globin
		average	SD	average	SD	Concentration Mean	Concentration Error	Concentration Mean	Concentration Error	Concentration Mean	Concentration Error					pol	gag	env	LTRs
CRISPR/Cas9	M#4355	640.2	22.92	451.6	49.46	1640	173.948	923.3	40.96	2685	131	0.238436	0.168194	0.610801	0.343873	238436	168194	610801	343873
	M#4356	1598	35.75	1892	870.1	4632.5	449.013	3075	259	2870	203.5	0.556794	0.659233	1.61411	1.07143	556794	659233	1.61411e+06	1.07143e+06
	M#4357	410.2	96.4	378.2	23.44	851.25	11.8087	806.4	17.89	1635	7.252	0.250887	0.231315	0.520642	0.493211	250887	231315	520642	493211
	M#4358	1323	88.74	1101	21.01	3738.5	137.886	2742	60.83	3392	315.6	0.390035	0.324587	1.10215	0.808373	390035	324587	1.10215e+06	808373
	M#4370	141.8	27.13	103.1	37.52	399.15	80.5395	307.5	31.34	797.4	35.36	0.177828	0.129295	0.500564	0.385628	177828	129295	500564	385628
ART + CRISPR/Cas9	M#4346	0	0	5.962	2.792	0	0	49.86	5.52	9009	279.7	0	0.000661783	0	0.00553447		661.783	0	5534.47
	M#4347	59.48	12.16	60.29	0.8629	177.65	10.6773	223.2	53.95	3816	472.8	0.015587	0.0157993	0.046554	0.0584906	15587	15799.3	46554	58490.6
	M#4348	35.11	10.23	72.91	17.57	34.76	26.5448	103.5	15.1	6019	480.1	0.00583319	0.0121133	0.00577505	0.0171955	5833.19	12113.3		17195.5
	M#4349	0	0	5.32	6.312	0	0	36.46	15.08	4716	459.6	0	0.00112807	0	0.00773113		1128.07	0	7731.13
	M#4350	18.65	9.709	30.12	7.259	52.91	47.1357	89.94	0.7982	5011	133.4	0.00372181	0.00601078	0.0105588	0.0179485	3721.81	6010.78	10558.8	17948.5
	M#4372	99.66	28.17	54.98	13.76	332.45	13.7886	252.1	20.12	8737	1771	0.0114067	0.00629278	0.0380508	0.0288543	11406.7	6292.78	38050.8	28854.3
	M#4375	755.2	127.8	515.5	17.21	1053	0	836.3	74.13	9057	882.6	0.083383	0.0569173	0.116264	0.0923374	83383	56917.3	116264	92337.4
ART	M#3536	219.2	102.9	145.9	0.6962	626.4	26.0215	79.55	19.57	4350	19.3	0.0503908	0.0335402	0.144	0.0182874	50390.8	33540.2	144000	18287.4
	M#3539	27.44	4.281	53.86	21.74	70.46	62.9891	112.1	130.9	4880	1978	0.00562295	0.0110369	0.0144385	0.0229713	5622.95	11036.9	14438.5	22971.3
	M#4345	2097	9.387	1219	156.6	9015	790.545	3448	91.79	8255	402.7	0.254028	0.147668	1.09207	0.417686	254028	147668	1.09207e+06	417686
	M#4378	99.39	43.06	94.6	8.114	2661.5	24.7487	287.6	22.95	5966	555	0.0166594	0.0158565	0.446111	0.0482065	16659.4	15856.5	446111	48206.5
																0	0	0	0
										POL		GAG		ENV		POL		GAG		ENV
										average	SD	average	SD	average	SD	average	SD	average	SD	average	SD
								CRISPR-Cas9	M#4355	0.238436	0.00853631	0.168194	0.0184209	0.610801	0.0647852	238436	8536.31	168194	18420.9	610801	64785.2
									M#4356	0.556794	0.0124564	0.659233	0.303171	1.61411	0.15645	556794	12456.4	659233	303171	1.61411e+06	156450
									M#4357	0.250887	0.0589602	0.231315	0.0143364	0.520642	0.00722244	250887	58960.2	231315	14336.4	520642	7222.44
									M#4358	0.390035	0.0261616	0.324587	0.00619399	1.10215	0.0406503	390035	26161.6	324587	6193.99	1.10215e+06	40650.3
									M#4370	0.177828	0.0340231	0.129295	0.0470529	0.500564	0.101003	177828	34023.1	129295	47052.9	500564	101003
								LASER ART	M#3536	0.0503908	0.0236552	0.0335402	0.000160046	0.144	0.00598196	50390.8	23655.2	33540.2	160.046	144000	5981.96
									M#3539	0.00562295	0.000877254	0.0110369	0.00445492	0.0144385	0.0129076	5622.95	877.254	11036.9	4454.92	14438.5	12907.6
									M#4345	0.254028	0.00113713	0.147668	0.0189703	1.09207	0.0957656	254028	1137.13	147668	18970.3	1.09207e+06	95765.6
									M#4378	0.0166594	0.00721757	0.0158565	0.00136004	0.446111	0.0041483	16659.4	7217.57	15856.5	1360.04	446111	4148.3
								LASER ART + CRISPR-Cas9	M#4346	0	0	0.000661783	0.000309912	0	0	0	0	661.783	309.912	0	0
									M#4347	0.015587	0.00318658	0.0157993	0.000226127	0.046554	0.00279804	15587	3186.58	15799.3	226.127	46554	2798.04
									M#4348	0.00583319	0.00169962	0.0121133	0.00291909	0.00577505	0.00441017	5833.19	1699.62	12113.3	2919.09	5775.05	4410.17
									M#4349	0	0	0.00112807	0.00133842	0	0	0	0	1128.07	1338.42	0	0
									M#4350	0.00372181	0.00193754	0.00601078	0.00144861	0.0105588	0.00940645	3721.81	1937.54	6010.78	1448.61	10558.8	9406.45
									M#4372	0.0114067	0.00322422	0.00629278	0.00157491	0.0380508	0.00157818	11406.7	3224.22	6292.78	1574.91	38050.8	1578.18
									M#4375	0.083383	0.0141106	0.0569173	0.00190019	0.116264	0	83383	14110.6	56917.3	1900.19	116264	0

## Sheet: Fig.6B
Fig. 6B
Spleen
			AAV9-CRISPR/Cas9							LASER ART + AAV9-CRISPR/Cas9								LASER ART
5'LTR-3'LTR
5'LTR-Gag
Gag-3'LTR
GALT
			AAV9-CRISPR/Cas9							LASER ART + AAV9-CRISPR/Cas9								LASER ART
5'LTR-3'LTR
5'LTR-Gag
Gag-3'LTR
Kidney
			AAV9-CRISPR/Cas9							LASER ART + AAV9-CRISPR/Cas9								LASER ART
5'LTR-3'LTR
5'LTR-Gag
Gag-3'LTR

## Sheet: Fig6BC,SupFig5,6,7
>seq1 [organism=HIV-1][NL4-3]_Fig6BC_AAV9-CRISPR-Cas9-HIV_SPLEEN_5LTR-gag_#4356
CTAGTAACGGCCGCCAGTGTGCTGGAATTCGCCCTTCCACACACAAGGCTACTTCCCTGATCGGCAGAACTACACACCAGGCCAAGGAAGCCTTAGATAAGATAGAGGAAGAGCAAAACAAAAGTAAGAAAAAGGCACAGCAAGCAGCAGCTGACACAGGAAACAACAGCCAGGTCAGCCAAAATTACCCTATAGTGCAGAACATCCAGGGGCAAATGGTAAGGGCGAATTCTGCAGATATCCATCACACTGGCGGCCGCTCGAGCATGCATCTAGAGGGCCCAATTCGCCCTATAGTGAGTCGTATTACAATTCACTGGCCGTCGTTTTACAACGTCGTGACTGGGAAAACCCTGGCGTTACCCAACTTAATCGCCTTGCAGCACATCCCCCTTTCGC…
>seq2 [organism=HIV-1][NL4-3]_Fig6BC_AAV9-CRISPR-Cas9-HIV_SPLEEN_5LTR-gag_#4357
GCTCGGATCCNCTAGTAACGGCCGCCAGTGTGCTGGAATTCGCCCTTCCACACACAAGGCTACTTCCCTGATTGGCAGAACTACACACCAGGGCCAGGGGTCAGATATCCACTGACCTTTGGATGGTGCTACAAGCTAGTACCAGTTGAGCCAGATAAGGTAGAGGAAGAGCAAAACAAAAGTAAGAAAAAGGCACAGCAAGCAGCAGCTGACACAGGAAACAACAGCCAGGTCAGCCAAAATTACCCTATAGTGCAGAACATCCAGGGGCAAATGGTAAGGGCGAATTCTGCAGATATCCATCACACTGGCGGCCGCTCGAGCATGCATCTAGAGGGCCCAATTCGCCCTATAGTGAGTCGTATTACAATTCACTGGCCGTCGTTTTACAACGTCGTG…
>seq3 [organism=HIV-1][NL4-3]_Fig6BC_AAV9-CRISPR-Cas9-HIV_SPLEEN_5LTR-gag_#4358
TAATCNGTAGAGNNGAAGTGNGNNTCAGAGGGACTGTGGGNTGAGGTAGAGNTGCTGTACACAATCCGGAAGTTTNCAATGCCTTCATTGGACAATGATGTATGGCTACATTNTGGAGGNNTTTATTCCNTTNCNCNAGANGAACACTTCCTAATAGTGGACCNCTGTAAGTNTTTAATTAAATCCAATGGTTTTCAGGTGGNCGCCGTTGAATTGGAATNGAAAGCTAAGCAACANNTCNGGTCTTNGACGCCGGNGTGGCAGGTCTTTCAGGCGACGATGCCGGTAAATTTCCNGCCAGAGTTGTNNTTTTGGACCACGGAAAGNTGATGGAGGAAAAAGTGATGAGGANGCATGTAGGCANTAAAGGAAACCCTCCCTGCCCCCCTCCCAAGGCGA…
>seq4 [organism=HIV-1][NL4-3]_Fig6BC_LASER-ARTAAV9-CRISPR-Cas9-HIV_SPLEEN_5LTR-gag_#4346
AAGGNANAGAAGGANTGTGAGGTGGGTGTTTTTNNNTAGANGTGATNGTANNANGAATTCGAGATNTNCCACACACAAGGNTACAGGCCTGANNAAAAAGAATTCGTGGATCTACCACACACAAGGCTACTTCCCTGATTGGCAGAACTACACACCAGGCCAAGGAAGCCTTAGATAAGATAGAGGAAGAGCAAAACAAAAGTAAGNAAAAGGCACAGCAAGCAGCAGCTGACACAGGAAACAACAGCCAGNTCAGCCAAAATACCCTA
>seq5 [organism=HIV-1][NL4-3]_Fig6BC_LASER-ARTAAV9-CRISPR-Cas9-HIV_SPLEEN_5LTR-gag_#4347
AGAAANGAAAGAAAATGAATGGNTATTATGTATTGNAAACTANCNTTNTTTTGTGAATCCTAGACCCAGGTCTTNTATGTTAGGGATTATTGGCCNGNCACCAAGANNTGTCTGCTTTCCCCCCGCCCGTCGTGGGCACAAGGGTGAGGNNCCACACACAAGGCTACTTCCCTGATTGGCAGAACTACACACCAGGGCCAGGGGTCAGATATCCACTGACCTTTGGATGGTGCTACAAGCTAGTACCAGTTGAGCCAGATAAGGTAGAGGAGGAGCAAAACAAAAGTAAGAAAAAGGCACAGCAAGCAGCAGCTGACACAGGAAACAACAGCCAGNTCAGNCAA
>seq6 [organism=HIV-1][NL4-3]_Fig6BC_LASER-ARTAAV9-CRISPR-Cas9-HIV_SPLEEN_5LTR-gag_#4349
ANNCGGCCCNTGTANGGNTACGNTGGAGCGNCNANACTGGNTNNTNTTTTCCAAGTAATCGACNAANTCCTCCTTGAGGTCGGCTNTCCNNGTGGGCGGTGTAAGATCGAGANNCAAGGCNAAGTACCGAAATNTGGGTTTCCACCGCACGNTTNNCAGGCTNTCTCGCGNCAATNNCAGTAAATTTCCGAAGAATACTCCATAAANCAGCNNTNCATCNTNTGAGGACAGAAAAGCGGTCAGGGGACGANANNAAAGAATNCGNGGCTNTCCCGCCCACANGGCGCTCCNTGANNTAAAAGAATTCGTGGATCTACCACACACAAGGCTACTTCCCTGATTGGCAGAACTACACACCAGGCCAAGGAAGCCTTAGATAAGATAGAGGAAGAGCAAAAC…
>seq7 [organism=HIV-1][NL4-3]_Fig6BC_LASER-ARTAAV9-CRISPR-Cas9-HIV_SPLEEN_5LTR-gag_#4375
GGCTGTNGGCNGNGGAATNTNNNANTNGNGATNNNAAGAATTTGTGGATCTACCACACACAAGGCTACTTCCCTGANNANAAAGAATTCGTGGATCTACCACACACAAGGCTACTTCCCTGATTGGCAGAACTACACACCAGGCCAAGGAAGCCTTAGATAAGATAGAGGAAGAGCAAAACAAAAGTAAGAAAAAGGCACAGCAAGCAGCAGCTGACACAGGAAACAACAGCCAGNTCAGCCAAAATACCCT
>seq8 [organism=HIV-1][NL4-3]_Fig6BC_AAV9-CRISPR-Cas9-HIV_SPLEEN_gag-3LTR_#4356
ACTTAGNTCATTATATAATANNATAGNNAGTCCTCTATTGTGTGCATCAAAGGATAGATGTAAAAGACACCANCGNNNGCCCTTTGANNACNTCCGAAAACGGNNAACCTTTGAGAAAAATGCAGGGGACGAAGCCCCTGAGACCTNAAACACCANCTNGGTCCGCCNAANTTACCCNGCAGNGNANGGNCGACNNGGGCAAATGGTACATCAAGCCATATCTCCTANAACTTTAAATGCTTGGGTAAAAGTATTACAAGAGAAGGCTTTCGTCCCAGAAGTANTACCCATGTTTTCAGCATTATCANAAGGAGCCACCCCACAAGATTTAAATACCATGCTAAACACAGTGGGGGGACATCAAGCAGCCATGCAAATGTTAAAAGAGACCATCTCTCT…
>seq9 [organism=HIV-1][NL4-3]_Fig6BC_AAV9-CRISPR-Cas9-HIV_SPLEEN_gag-3LTR_#4357
TTAGATCATTATATAATACAATAGCAGTCCTCTATTGTGTGCATCAAAGGATAGATGTAAAAGACAGCCAGGGGTCAGATATCCACTGACCTTTGGATGGTGCTACAAGCTAGTACCAGTTGAGCCAGATAAGGTAGAAGAGGCCAATAAAGGAGAGAACACCAGCTTGTTACACCCTGTGAGCCTGCATGGAATGGATGACCCTGAGAGAGAAGTGTTAGAGTGGAGGTTTGACAGCCGCCTAGCATTTCATCACGTGGCCCGAGAGCTGCATCCGGAGTACTTCAAGAACTGCTGACATCGAGCTTGCTACAAGGGACTTTCCGCTGGGGACTTTCCAGGGAGGCGTGGCCTGGGCGGGACTGGGGAGTGGCGAGCCCTCANATGCTGCATATAAGC…
>seq10 [organism=HIV-1][NL4-3]_Fig6BC_AAV9-CRISPR-Cas9-HIV_SPLEEN_gag-3LTR_#4370
TTTATATAATACAATAGCAGTCCTCTATTGTGTGCATCAAAGGATAGATGTAAAAGACAGCCAGGGATCAGATATCCACTGACCTTTGGATGGTGCTTCAAGTTAGTACCAGTTGAACCAGAGCAAGTAGAAGAGGCCAATGAAGGAGAGAACAACAGCTTGTTACACCCTATGAGCCAGCATGGGATGGAGGACCCGGAGGGAGAAGTATTAGTGTGGAAGTTTGACAGCCTCCTAGCATTTCGTCACATGGCCCGAGAGCTGCATCCGGAGTACTACAAAGACTGCTGACATCGAGCCTTCTACAAGGGACTTTCCGCTGGGGACTTTCCAGGGAGGTGTGGCCTGGGCGGGACTGGGGAGTGGCGAGCCCTCAGATGCTACATATAAGCAGCTGCT…
>seq11 [organism=HIV-1][NL4-3]_Fig6BC_LASER-ARTAAV9-CRISPR-Cas9-HIV_SPLEEN_gag-3LTR_#43549
TTAGATCATTATATAATACAATAGCAGTCCTCTATTGTGTGCATCAAAGGATAGATGTAAAAGACAGCCAGGGGTCAGATATCCACTGACCTTTGGATGGTGCTACAAGCTAGTACCAGTTGAGCCAGATAAGGTAGAAGAGGCCAATAAAGGAGAGAACACCAGCTTGTTACACCCTGTGAGCCTGCATGGAATGGATGACCCTGAGAGAGAAGTGTTAGAGTGGAGGTTTGACAGCCGCCTAGCATTTCATCACGTGGCCCGAGAGCTGCATCCGGAGTACTTCAAGAACTGCTGACATCGAGCTTGCTACAAGGGACTTTCCGCTGGGGACTTTCCAGGGAGGCGTGGCCTGGGCGGGACTGGGGAGTGGCGAGCCCTCAAATGCTGCATATAAGC…
>seq12 [organism=HIV-1][NL4-3]_Fig6BC_LASER-ARTAAV9-CRISPR-Cas9-HIV_SPLEEN_gag-3LTR_#4350
AATACAATAGCAGTCCTCTATTTGGTGTGCATCAAAGGATAGATGTAAAAGACAGCCAGGGATCAGATATCCACTGACCCTTGGATGGTGCTTCAAGTTAGTACCAGTTGAACCAGANCAAGTAGAAGAGGCCAATGAAGGAGAGAACAACAGCTTGTTACACCCTATGAGCCAGCATGGGATGGAGGACCCGGAGGGAGAAGTATTANTGTGGAAGATCTGATCCTGGCAGCTCTCCGGCTAACNNGGGAACAGANGNTGGATCCTTTTNANNCTACNGTCNACATTTTNCTTTTTATTTGGGGACGCCGAAGTGCNCTTTTGCGGCGGCCCCGTCNGCNNCCGTGGCCGGCGAGTGNCCCAGGGCACCTTTNCCCNTTCCCCCATAGGTTCNTTGGG…
>seq13 [organism=HIV-1][NL4-3]_Fig6BC_LASER-ARTAAV9-CRISPR-Cas9-HIV_SPLEEN_gag-3LTR_#4372
ACTTAGATCATTATATAATACAATAGCAGTCCTCTATTGTGTGCATCAAAGGATAGATGTAAAAGACAGCCAGGGGTCAGATATCCACTGACCTTTGGATGGTGCTTCAAGTTAGTACCAGTTGAACCAGATAAAGTAGAAGAGGCCAATAAAGGAGAGAACACCAGCTTGTTACACCCTNTGAGCCTGCATGGAATGGATGACCCGGAGGGAGAAGTGTTAGAGTGGAGGTTTGACANCCGCCNAGNATTTCATCCCANGGGCCNANAACTGNNGNAGNAGTATNTCCAGANCTGTTGNNNNCGANNCTNNNACNNGGGNNNNTNNCNNNNGNACTTTCCNNGGAGNCGTGGGANGGNGCNNNGANNNANANNCNANGGCGGCNNTTTNATTGTTTCC…
>seq14 [organism=HIV-1][NL4-3]_Fig6BC_LASER-ARTAAV9-CRISPR-Cas9-HIV_SPLEEN_gag-3LTR_#4375
ACTTAGATCATTATATAATACAATAGCAGTCCTCTATTGTGTGCATCAAAGGATAGATGTAAAAGACACAAGGAGAGAACAACAGCTTGTTACACCCTATGAGCCAGCATGGGATGGAGGACCCGGAGGGAGAAGTATTAGTGTGGAAGTTTGACAGCCTCCTAGCATTTCGTCACATGGCCCGAGAGCTGCATCCGGAGTACTACAAAGACTGCTGACATCNAGCTTTCTACAAGGAACTTTCCGCTGGGGACTTTCCAGGGAGGTGTGGCCTGGGCGGGACTGGGGAGTGGCCAGCCCTCCGATGCTACCTATAAGCTGCTGCTTTTTGCCTGGAAAGGGTCTTTCTGGTTAGAACAGANCTGAACCTGGNAGCTCTCTGGGTAAGGAGGGGAGCCN…
>seq15 [organism=HIV-1][NL4-3]_Fig6BC_LASER-ARTAAV9-CRISPR-Cas9-HIV_SPLEEN_gag-3LTR_#4378
ACTTAGATCATTATATAATACAATAGCAGTCCTCTATTGTGTGCACCTGGNCCNNNTGNTGCNTCCGGATTACTTCAAGAACTGCTGACATCTAGCTTGCTACAAGGGACTTTCCGCTGGGNACTTTCCAGGGAGGCGTGGCCTGGGCGGTACTGGCTAGTGCCGATCCCTCCAAAGCTGGAAAAAAACGCCTGCTTTTTACATGACCTGGGNCTCTTACACCCTGCCAGATTTGANGGAANGGNCTCTNNGGCTAACTAAGNAACCCACTGCTNAATTCTTNNNNNCTACNTTTCATCCGTGGCCCCANCGCTGCATCCTGAGTNGGTGAAAAACTGCTGACATCNANCTTGNTACAAGGGATTTTCCACNGNGGGGTTTCCCNGGGGNGGTGTGCCG…
>seq16 [organism=HIV-1][NL4-3]_Fig6BC_LASER-ARTAAV9-CRISPR-Cas9-HIV_GUT_5LTR-gag_#4346
AAGAAAAAAAAAATCTATTAATCAGTACATTGACTCTTAGAATATGCTTATTNAGAGTTCGATTNTAATAGCNAGGGTGGTATAGGCTTACCACATAANAATCCTCCGAGAGCCAGNCNNNGNGGCCCTAAAGAGGATTTTNCNGNGCGGGTTNAGCCNGANNTNNGGGTNCAGTCNTCTCCGCTGTCAAANNNTCGTNTGCGTTTANAGACACCAACTGTGAGGNGNTGTNAGNNGAGTTGGNNNCGGGNGNTTTGCTNGTTCATNTGCCCTGCGAAGTCAGTCAATGNCACTTGCCCGCCGCAATGCACNCCGTCTGCNCACCTGGAGTAGCACCGGTCNTCTTCACANGGGGGTGCACGTCCTAAAAGAATTTGTGGATCTACCACACACAAGGCT…
>seq17 [organism=HIV-1][NL4-3]_Fig6BC_LASER-ARTAAV9-CRISPR-Cas9-HIV_GUT_5LTR-gag_#4347
TTTGGTNTTTTANNCACNTCAGACAGTGGNTGAAAGNTGTNTTTNCAGTTCAGGTGTCGTGATNTAGAGGATCCANNGNCNNCCTGTCACCGCCCGGCTGCTTNCGCTTGCTNTTATGNTCCANGNCGCTCGGCCGGAAANCTGATGAACCAGTCNCNNGCCACTGTTAACCTTTCACCCGNNGAGCGGGCAANCNNTNTTGCAGAGCCTCCCAAGACATATCAAAATTCCTTAATTGGTATCAACAGAAGCCCGGACAGGGTCCTCGCCTTTTGATNTACCACACCANCCGGNTTCATTCTGGAATCCCTGCCAGGTTCAGCGGTAGCGGATCTGGGACCGACTACAAGGTCANGATNAGCTCANTGCAGCCAGAGGCCTTTGNTTTTTACTTNNACA…
>seq18 [organism=HIV-1][NL4-3]_Fig6BC_LASER-ARTAAV9-CRISPR-Cas9-HIV_GUT_5LTR-gag_#4349
TCCNNCCTTNCACTCAAGNANTTAGAAAAGAANTCANTCAATNCAGGAGAANTNTTGTAATGGATCCANGACGANCTAACCAGCCAGCAGGGTNCGCATGCGATTAGGGTCCAAGGCGTCCGGCNGGTGGTGGTGATTACNCAGTCCAGTGCCNCTTGGAGCCTGTCTNCCNNGGGTNGGGCAAATCNATGCNGNTATAGGCATGNGNNATCAAAATACNTTAGNGNGNATCGTCAGGGNCCCNGACTCCTTNCNTTCGGATTCACCCCCACATCNGGGTCCNTTCNTGAANGCTTGTCAAGNTCGTCGTTATCGNNTCTGNGACCTNCACCGTCACGTTGAGNTCATTGCAGCCAGGGNAGTTTGCTGGNGAATTTGCTCTGCAAGTGAACTCCCTGC…
>seq19 [organism=HIV-1][NL4-3]_Fig6BC_LASER-ARTAAV9-CRISPR-Cas9-HIV_GUT_5LTR-gag_#4350
TGAAACCCATGTNAGAGATNGCNCACCTGGGGGTTTTTGGNNATTTTGCACGTCAGACGNAACATAGTTAAGTATATCNGTCANTCCATCAGACAGNNNGTAATCCAGAGGTTGCNGTCGANTTCCCGAGGCGGCAGGGCCGGCAAGNGAATAGGGTCCTAGGTGTCCGGGNNGTGGCGTNGAGTNCTCAGTACAGTGCCNCTTGGAACTTGTCTCTTNTGCGTTNNGCTTTNANATCAACCTCGCTATAGGCATCTGNNNTCTTATCATTTTAGAGCCAGTCATACNNNCCCTCGTGGGGATTCCTTCTCCGCGGATTCCCCCCCACATCTGGGTTCNTTNNTCTCCGCTTGTCCAGCTCGTCGTATTCNTTTNTNNGACCAAGNGTTAGTGTANNNN…
>seq20 [organism=HIV-1][NL4-3]_Fig6BC_LASER-ARTAAV9-CRISPR-Cas9-HIV_GUT_5LTR-gag_#4372
GGNATTNCNTCAATAGNGCAATAGGCANCNTCANCATTAGCCTTNGGATCNCCCAGCATACGCCCGGTCGGGNGGATTNCCCTTCCTCGGCTCCNTCCCCACATATGTNTTCTTTNNCTTCCNCTTNTCCCCCNCNTCNTTTTTCTTTTACNGACCCTTCCGTTAGGGTANNNAGAGCAATATAGTTAAGAGTCCCTTTCGTTTTTTCTCGGGTNTTGTAATCCAGAGGTTGATTGTCGCCCTCNGAGGTGGCAGGNCNTTCANGNCGGGGCGTCACAGGCGGCCCCGGNGGCGGNGCTNTAAAAGAATTTGTGGATCTACCACACACAAGGCTACTTCCCTGATTGGCAGAACTACACACCAGGCCAAGGAAGCCTTAGATAAGATAGAGGAAGAGCA…
>seq21 [organism=HIV-1][NL4-3]_Fig6BC_LASER-ARTAAV9-CRISPR-Cas9-HIV_GUT_5LTR-gag_#4375
GAGCCCAANAAAGAGNNACAGTNCNTTNCCAAGTCCCCCNCANTGAAGNTNGANNNNGAGATCGCCATATTAGAGGTCGAGCNGTNGGGNGCTGCTGAGAGCTCGAGTTTGTCAACCNCCGGNGTCCANTNCGTCNGTGGNCNACTCANGAGCACAATANGNCAGCNNTTNTTCTTAAGNNCTTTGCTGGCNTNTTGCTTTCTTNTAAANGAATTCGTTNATCTNCCCCACACAATTNTTTTCCCTGATTGGCAGAACTCCGCACCAGGCCAAGGAAGCCTTAGATAAGATAGAGGAAGAGCAAAACAAAAGTAAGAAAAAGGCACAGCAAGCAGCAGNTGACACNAGGAAACAACAGCCAGNTC
>seq22 [organism=HIV-1][NL4-3]_Fig6BC_LASER-ARTAAV9-CRISPR-Cas9-HIV_GUT_gag-3LTR_#4346
AGTCCCTNNTNATTNGTGTGCATCAAAGGATAGATGTAAAAGACAGCCAGGGGTCAGATATCCACTGACCTTTGGATGGTGCTACGAGCTAGTACCAGTTGAGCCAGATAAGGTAGAAGAGGCCAATAAAGGAGAGAACACCAGCTTGTTACACCCTGTGAGCCTGCATGGAATGGATGACCCTGAGAGAGAAGTGTTAGAGTGGAGGTTTGACAGCCGCCTAGCATTTCATCACGTGGCCCGAGAGCTGCATCCGGAGTACTTCAAGAACTGCTGACATCGGGCTTGCTACAAGGGACTTTCCGCTGGGGACTTTCCAGGGAGGCGTGGCCTGGGCGGGACTGGGGAGTGGCCAGCCCTCCNATGCTGCATATAANCNGCTGCTGTTTGCCTGNACTG…
>seq23 [organism=HIV-1][NL4-3]_Fig6BC_LASER-ARTAAV9-CRISPR-Cas9-HIV_GUT_gag-3LTR_#4349
GTGCATCAAAGGATAGATGNAAAAGACAGCCAGGGGTCAGATATCCACTGGCCTTTGGATGGTGCTACAAGCTAGTACCAGTTGAGCCAGATAAGGTAGAAGAGGCCAATAAAGGAGAGAACACCAGCTTGTTACACCCTGTGAGCCTGCATGGAATGGATGACCCTGAGAGAGAAGTGTTAGAGTGGAGGTTTTCCCTCCCCCGGTCATTTCTTCCCTTGGCGCTAAAGCGGCGTCACGAGTACGTGTTCACCCCCTTACTGNCCTCTTCCACCTTAGCAGGTTCCACTGGGNNNATCTTGTAGCACCNTGCCAAGGNCNGTGGATATCTGACCCCTGGCTGTCTTTTACATCTATCCTTTGATGCACACNATANNGGACTGCTATT
>seq24 [organism=HIV-1][NL4-3]_Fig6BC_LASER-ARTAAV9-CRISPR-Cas9-HIV_GUT_gag-3LTR_#4375
GACTTAGATCATTATATAATACAATAGCAGTCCTCTATTGTGTGCATCAAAGGATAGATGTAAAAGACAGCCAGGGGTCAGATATCCACTGACCTTTGGATGGTGCTACAAGCTAGTACCAGTTGAGCCAGATAAGGTAGAAGAGGCCAATAAAGGAGAGAGCACCAGCGTGTTACACCCTGTGAGCCTGCATGGAATGGATGACCCTGAGGGAGAAGTGTTAGAGTGGAGGTTTGACAGCCGCCTAGCATTTCATCACGTGGCCCGAGAGCTGCATCCGGAGTACTTCAAGAACTGCTGACATCGAGCTTGCTACAAGGGACTTTCCGCTGGGGACTTTCCAGGGAGGCGTGGCCTGGGCGGGACTGGGGAGTGGCGAGCCCTCAGATGCTGCATATA…
>seq25 [organism=HIV-1][NL4-3]_Fig6BC_LASER-ARTAAV9-CRISPR-Cas9-HIV_KIDNEY_5LTR-gag_#4347
TTGGTGNNNGTNNTCAATGGGACAGTCCTCNNCAACCCTCCCACCTTCCCTNTTGTCCCTTGTCCCCACATACCANTTACCGTGGACCTTACTGGGGGAGAGGGCAGGTGGAGGCAGGCCAGGGGANNNGTGNNNNGGCAGCGCAGGTGTCGGGCTTGGCCCTGGGGGGGGCCCGCTGTNTNCATNAAGAATTCGTGGATCTACCACACACAAGGCTACTTCCCTGATTGGCAGAACTACACACCAAGGAAGCCTTAGATAAGATAGAGGAAGAGCAAAACAAAAGTAAGAAAAAGGCACAGCAAGCAGCAGCTGACACAGGAAACAACAGCCAGNTCAGCCAAAATNCCCTA
>seq26 [organism=HIV-1][NL4-3]_Fig6BC_LASER-ARTAAV9-CRISPR-Cas9-HIV_KIDNEY_5LTR-gag_#4349
AGAATTCGTGGATCTACCACACACAAGGCTACTTCCCTGATTGGCAGAACTACACACCAGGGTTACATCGAACTGGATCTCAACAGCGGTAAGATCCTTGATGTAACCCACTCGTGCACCCAACTGATCTTCAGCATCTGGTGCTGTGCTGACAACTGGTAGTTCCTGCCCTACATCTTCCCCAGAAGCGTGTCCTTCGACAACAGCTTCAACAACAAGGTCCAAGGAAGCCTTAGATAAGATAGAGGGAGAGCAAAACAAAAGTAAGAAAAAGGCACAGCAAGCAGCAGCTGACACAGGAAACAACAGCCAGNTCAGCCAAAATACCCT
>seq27 [organism=HIV-1][NL4-3]_Fig6BC_LASER-ARTAAV9-CRISPR-Cas9-HIV_KIDNEY_5LTR-gag_#4350
GNGNCAGAGTGGGGNNANTGGTNCNNGGTCACNCCTAGNTNTTCCTTGGGTNTGAAGTNGATTNNATGCNTCNTNNNNTNCGGAGCCTGTCGGNGNANANAGGNGNNANAGGCNTGAGNTCCTGNNNCCAATGGGGGCTNNNACAGNNNGACNGGACAGGNGNAAGNGGNCAGGGNCNCCNNNGNATGGAGTGNGNGATNGNGANGANTTGGGGGTGATNAGCAAACTTTCNNNNNNNNTGGNNTNAGAAATTNGNCAGTGCANGGAGGNNNTAGNCNNGGGTCAGTGACNNGTAACAGGGCNTGAGACGGGACAGATGANTAAATGCACGTNGGGGTTAAANTGGCATANCANACTTCNCCGTTGTCATNNGTGNGGAAGATANGANNNNNGGGGAGA…
>seq28 [organism=HIV-1][NL4-3]_Fig6BC_LASER-ARTAAV9-CRISPR-Cas9-HIV_KIDNEY_gag-3LTR_#4346
CAATNANGCAGTTCCCTTCTTATNTGTGTGCATCAAAGGATAGATGTAAAAGACAGCCAGGGGTCANATATCCACTGACCTTTGGATGGTGCTACAATCTAATACCAGTTGAGCCAGATAAGGTAGAAGAGGCCAATAANGGANAGTCACCCGCTTGTTACNCCCTGTGAGCCTGCCTGGAATGNATGACCCTGTCANACAATTGTTCCAATGAATTTTTATGCATGGGTAAAAGTTTNANAACATAANGCTTTCGCCCCNNCCNGANACCCATGTTTTTGCTGANNTCNANCTTGCTACCCCACANTTTTTACTGACCACTTTCCACGCAGTCGTGGCACGTCNNGCACCCATGCGNTGTTAAACCTCACCATCTCTCTGGTTAGACCAGATCTGAGC…
GNTCCTTT
>seq29 [organism=HIV-1][NL4-3]_Fig6BC_LASER-ARTAAV9-CRISPR-Cas9-HIV_KIDNEY_gag-3LTR_#4347
CAGTCCTCTATTGTGTGCATCAAAGGATAGATGTAAAAGACACCAAGGAAGCCTTAAATAANATAGAGGAAGAGCAAAACAAAAGTAAGAAAAAGGCACAGCAAGCAGCAGCTGACACAGGAAACAACAGCCAGGTCAGCCAAAATTACCCTATAGTGCAGAACCTCCAGGGGCAAATGGTACATCAGGCCATATCACCTAGAACTTTAAATGCATGGGTAAAAGTAGTAGAAGAAAAGGCTTTCAGCCCAGAAGTAATACCCATGTTTTCAGCATTATCAGAAGGAGCCACCCCACAAGATTTAAATACCATGCTAAACACAGTGGGGGGACATCAAGCAGCCATGCAAATGTTAAAAGAGACCATCTCTCTGGTTAGACCAAATCTGAGCCTGGGAG…
>seq30 [organism=HIV-1][NL4-3]_Fig6BC_LASER-ARTAAV9-CRISPR-Cas9-HIV_KIDNEY_gag-3LTR_#4348
ATCATTATATAATACAATAGCAGTCCTCTATTGTGTGCATCAAAGGATAGATGTAAAAGACAGCCAGGGATCAGATATCCACTGACCTTTGGATGGTGCTTCAAGTTAGTACCAGTTGAACCAGATAAGGTAGAAGAGGCCAATGAAGGAAAGAACAACAGCTTGTTACACCCTGTGACCCTGCATGTGATGAATGACCCGGAGGGAGAAAAATTTCA
GTGGAAATTTTTCTCCCTCCGGGTCCTTCCATCCCATGNGGCCNNAAAGGGGNTACNAGGCTGTTGTTANCTCCCTTTATTGGCNTCTTCTACNTTGGGTNGTTCNCCTGGGACTTTNTTNGAANACCNTCCCAAGGGNCGGGGGATATNNGACCCCNGG
>seq31 [organism=HIV-1][NL4-3]_Fig6BC_LASER-ARTAAV9-CRISPR-Cas9-HIV_KIDNEY_gag-3LTR_#4349
ACTTAGATCATTATATAATACAATAGCAGTCCTCTATTGTGTGCATCAAAGGATAGATGTAAAAAACAGCCAGGGATCAGATATCCACTGACCTTTGGATGGTGCTTCAAGTTAGTACCAGTTGAACCAGAGCAAGTAGAAGAGGCCAATGAAGGAGAGAACAACAGCTTGTTACACCCTATGAGCCAGCATGGGATGGAGGNCCCGGAGGCTGACAAACTTCCNCACTAATACTTCTCCCTCCGGGTCCTCCATCCCATGNNGGCTCATAGGGGGGAACAAAGTGGTGGTCNCTCCTTCNATGGCCTCNTCTACTTGGTCNGGNTNCNNNGGGNNTAAATTGAAANACCCNCCCAAAGGCAGNGGA
>seq32 [organism=HIV-1][NL4-3]_Fig6BC_LASER-ARTAAV9-CRISPR-Cas9-HIV_KIDNEY_gag-3LTR_#4372
ATNTNGGAAGGGNTANNTCACTCNCNAAGCAAGACAAGATATCCTTGATCTGTGGATCTACCACACACAAGGCTACTTCCCTGATTGGCAGAACTACACACCAGGGCCAGGGGTCAGATACCCACTGATCTTTGGATGGTGCTACAAGCTAGTACCAGTTGAGCCAGATAAGGTAGAAGAGGCCAATAAAGGAAAGAACACCAGCTTGTTACACCCTGTGAGCCTGCATGGAATGGATGACCCTGAGAGAGAAGTGTTAGAGTGGAGGTTTGACAGCCGCCTAGCATTTCATCACGTGGCCCGAGAGCTTCATCCGGAGTACTTCAAGAACTGCTGACATCGAGCTTGCTACAAGGGACTTTCCGCTGGGGACTTTCCAGGGAGGCGTGGCCTGGGCGG…
>seq33 [organism=HIV-1][NL4-3]_Fig6BC_LASER-ARTAAV9-CRISPR-Cas9-HIV_KIDNEY_gag-3LTR_#4375
ACTTAGATCATTATATAATACAATAGCAGTCCTCTATTGTGTGCATCAAAGGATAGATGTAAAAGACACCAAGGAATCCTTTTATAACAGNCCTTAAAATGGAGCTACANTAAAAAAAAGGTTGAACAAGANGCAGCTGAAACANGAAACAACAGCCAGGTCAGCCAAAATTACCCTATAGTGCANAACCTCCAGGGGCAAATGGTACATCAGGCCATATCACCTAGAACTTTAAATGCATGGGTAAAAGTAGTAAAAGAGAAGGCTTTCANCCCAAAAATAATACCCCNGTTTTCACCNTTATCAGAAGGAGCCACCCCACNNGATTTAAATACGAT

## Sheet: Fig.6C
Fig.6C
Spleen
SPLEEN ready
CLUSTAL O(1.2.4) multiple sequence alignment
primer F [LTR -408/-387] primer R [gag +744/+763]
GTGGATCTACCACACACAAGGC// //AACCTCCAGGGGCAAATGGT
Target LTR 1 [-372/-352] PAM Target Gag D [+607/+627] PAM
NL4-3 //CCCTGATTGGCAGAACTACACACCAGGGCCAGGGATCAG//AAAGGATAGATGTAAAAGACACCAAGGAAGCCTTAGAT//
6. //CCCTGATCGGCAGAACTACACACCAGG------------//---------------------CCAAGGAAGCCTTAGAT//
8. //CCCTGATTGGCAGAACTACACACCAGG------------//---------------------CCAAGGAAGCCTTAGAT//
10. //CCCTGATTGGCAGAACTACACACCAGG------------//---------------------CCAAGGAAGCCTTAGAT//
13. //CCCTGATTGGCAGAACTACACACCAGG------------//---------------------CCAAGGAAGCCTTAGAT//
16. //CCCTGATTGGCAGAACTACACACCAGG------------//---------------------CCAAGGAAGCCTTAGAT//
C+ //CCCTGATTGGCAGAACTACACACCAGG------------//---------------------CCAAGGAAGCCTTAGAT//
//*************************** // *****************//
6-5-17 gag-3’LTR SPLEENs
Target Gag D [+607/+627] PAM Target 3’LTR 1 [+8704/+8724]PAM ┌[+8734] ┌[+8804]
NL4-3 //AAAGGATAGATGTAAAAGACACCAAGGAAGCCT//TTGGCAGAACTACACACCAGGGCCAGGGGTCAGATATCC//ATAAAGGAGAGAACACCAG//
#4356 //AAAGGATAGATGTAAAAGACA------------//---------------------(----------)ATATCC//ATAAAGGAGAGAACACCAG//
#4357 //AAAGGATAGATGTAAAAGACA------------//---------------------GCCAGGGGTCAGATATCC//ATAAAGGAGAGAACACCAG//
#4370 //AAAGGATAGATGTAAAAGACA------------//---------------------GCCAGGGATCAGATATCC//ATGAAGGAGAGAACAACAG//
#4349 //AAAGGATAGATGTAAAAGACA------------//---------------------GCCAGGGGTCAGATATCC//ATAAAGGAGAGAACACCAG//
#4350 //AAAGGATAGATGTAAAAGACA------------//---------------------GCCAGGGATCAGATATCC//ATGAAGGAGAGAACAACAG//
#4372 //AAAGGATAGATGTAAAAGACA------------//---------------------GCCAGGGGTCAGATATCC//ATAAAGGAGAGAACACCAG//
#4375 //AAAGGATAGATGTAAAAGACAC-----------//---------------------(-----------------//-)AAAGGAGAGAACAACAG//
//********************* // ************* ***//
DELETION: 12bp DELETION: 83bp
GALT
GUT ready
CLUSTAL O(1.2.4) multiple sequence alignment
Target LTR 1 [-372/-352] PAM Target Gag D [+607/+627] PAM
NL4-3 //TTGGCAGAACTACACACCAGGGCCAGGGATCAG//AAAGGATAGATGTAAAAGACACCAAGGAAGCCT//
#4346 //TTGGCAGAACTACACACCAGG------------//---------------------CCAAGGAAGCCT//
#4347 //TTGGCAGAACTACACACCAGG------------//---------------------CCAAGGAAGCCT//
#4349 //TTGGCAGAACTACACACCAGG------------//-------------------()CCAAGGAAGCCT//
#4350 //TTGGCAGAACTACACACCAGG------------//---------------------CCAAGGAAGCCT//
#4372 //TTGGCAGAACTACACACCAGG------------//---------------------CCAAGGAAGCCT//
#4375 //TTGGCAGAACTCCGCACCAGG------------//---------------------CCAAGGAAGCCT//
//********************* // ************//
INSERTION:(AAAGTAGCAGGACCACTTCTGCGCTCGGCCCTTCCGGCTGG)
Kidney
5’LTR-gag KIDNEY
Target LTR 1 [-372/-352] PAM Target Gag D [+607/+627] PAM
NL4-3 //TTGGCAGAACTACACACCAGGGCCAGGGATCAG//AAAGGATAGATGTAAAAGACACCAAGGAAGCCT//
#4347 //TTGGCAGAACTACACA-----------------//---------------------CCAAGGAAGCCT//
#4349 //TTGGCAGAACTACACACCAGG------------//-------------------()CCAAGGAAGCCT//
#4350 //TTGGCAGAACTACACACCAGG------------//---------------------CCAAGGAAGCCT//
//**************** ------------//---------------------************//
INSERTION 160bp:
(GTTACATCGAACTGGATCTCAACAGCGGTAAGATCCTTGATGTAACCCACTCGTGCACCCAACTGATCTTCAGCATCTGG
TGCTGTGCTGACAACTGGTAGTTCCTGCCCTACATCTTCCCCAGAAGCGTGTCCTTCGACAACAGCTTCAACAACAAGGT)
Target Gag D [+607/+627] PAM Target 3’LTR 1 [+8704/+8724]PAM
NL4-3 //AAAGGATAGATGTAAAAGACACCAAGGAAGCCT//TTGGCAGAACTACACACCAGGGCCAGGGGTCAG//
#4346 //AAAGGATAGATGTAAAAGACA------------//---------------------GCCAGGGGTCAN//
#4348 //AAAGGATAGATGTAAAAGACA------------//---------------------GCCAGGGATCAG//
#4349 //AAAGGATAGATGTAAAAAACA------------//---------------------GCCAGGGATCAG//
//**********
Kidney gag-3’LTR
Target Gag D [+607/+627] PAM Target 3’LTR 1 [+8704/+8724]PAM
NL4-3 //AAAGGATAGATGTAAAAGACACCAAGGAAGCCT//TTGGCAGAACTACACACCAGGGCCAGGGGTCAG//
#4346 //AAAGGATAGATGTAAAAGACA------------//---------------------GCCAGGGGTCAN//
#4348 //AAAGGATAGATGTAAAAGACA------------//---------------------GCCAGGGATCAG//
#4349 //AAAGGATAGATGTAAAAAACA------------//---------------------GCCAGGGATCAG//

## Sheet: Fig6EFG data
Well	ExptType	Experiment	Sample	TargetType	Target	Status	Concentration	Supermix	CopiesPer20uLWell	TotalConfMax	TotalConfMin	PoissonConfMax	PoissonConfMin	Positives	Negatives	Ch1+Ch2+	Ch1+Ch2-	Ch1-Ch2+	Ch1-Ch2-	Linkage	AcceptedDroplets	CNV	TotalCNVMax	TotalCNVMin	PoissonCNVMax	PoissonCNVMin	ReferenceCopies	UnknownCopies	Ratio	TotalRatioMax	TotalRatioMin	PoissonRatioMax	PoissonRatioMin	FractionalAbundance	TotalFractionalAbundanceMax	TotalFractionalAbundanceMin	PoissonFractionalAbundanceMax	PoissonFractionalAbundanceMin	ReferenceAssayNumber	TargetAssayNumber	Threshold	MeanAmplitudeofPositives	MeanAmplitudeofNegatives	MeanAmplitudeTotal	ExperimentComments	MergedWells	TotalConfMax68	TotalConfMin68	PoissonConfMax68
A01	Absolute Quantification	WonBin 03-28-18	Laser ART Only (LTR) M3539	Ch1Unknown		Manual	2.5	ddPCR Supermix for Probes (no dUTP)	50			5.2	1.6	6	2784	1	5	681	2103	0	2790								0.008			0.014	0.001	0.8			1.4	0.1	1	1	2013	4305	1398.1	1404.4					3.7
B01	Absolute Quantification	WonBin 03-28-18	Laser ART Only (LTR) M4345	Ch1Unknown		Manual	113	ddPCR Supermix for Probes (no dUTP)	2260			126	106	272	2699	121	151	1214	1485	0	2971								0.161			0.182	0.14	13.9			15.4	12.3	1	1	2013	4764.8	1498.1	1797.2					120
C01	Absolute Quantification	WonBin 03-28-18	Laser ART + Cas9 (LTR) M4346	Ch1Unknown		Manual	1.9	ddPCR Supermix for Probes (no dUTP)	38			4.1	1.2	5	3087	2	3	1268	1819	0	3092								0.0031			0.0059	0.0003	0.31			0.58	0.03	1	1	2013	3585.4	1523.3	1526.6					2.9
D01	Absolute Quantification	WonBin 03-28-18	Laser ART + Cas9 (LTR) M4349	Ch1Unknown		Manual	3.8	ddPCR Supermix for Probes (no dUTP)	76			6.6	2.8	11	3391	2	9	955	2436	0	3402								0.01			0.016	0.004	1			1.6	0.4	1	1	2013	4929.6	1521.3	1532.4					5.1
E01	Absolute Quantification	WonBin 03-28-18	Cas9 only (LTR) M4358	Ch1Unknown		Manual	58	ddPCR Supermix for Probes (no dUTP)	1160			67	54	159	3125	22	137	574	2551	0	3284								0.248			0.291	0.204	19.9			22.6	17.1	1	1	2013	5669.4	1454.7	1658.8					63
F01	Absolute Quantification	WonBin 03-28-18	Cas9 only (LTR) M4370	Ch1Unknown		Manual	12.8	ddPCR Supermix for Probes (no dUTP)	256			17.6	10.7	34	3117	2	32	252	2865	0	3151								0.129			0.176	0.082	11.4			15.1	7.8	1	1	2013	5541.7	1543	1586.1					15
G01	Absolute Quantification	WonBin 03-28-18		Ch1Unknown		Manual	0.5	ddPCR Supermix for Probes (no dUTP)	10			2.5	0.1	1	2240	0	1	486	1754	0	2241								0.0018			0.0062	0	0.18			0.61	0	1	1	2013	4801	1427.8	1429.3					1.3
H01	Absolute Quantification	WonBin 03-28-18		Ch1Unknown		Manual	17.6	ddPCR Supermix for Probes (no dUTP)	352			23.4	15	43	2857	0	43	138	2719	0	2900								0.31			0.41	0.2	23			30	17	1	1	2013	6112.3	1463.4	1532.3					20
A01	Absolute Quantification	WonBin 03-28-18	Laser ART Only (Actin) M3539	Ch2Unknown		Manual	330	ddPCR Supermix for Probes (no dUTP)	6600			355	305	682	2108	1	5	681	2103	0	2790								0.008			0.014	0.001	0.8			1.4	0.1	1	1	1426	2359.5	685.72	1094.9					343
B01	Absolute Quantification	WonBin 03-28-18	Laser ART Only (Actin) M4345	Ch2Unknown		Manual	702	ddPCR Supermix for Probes (no dUTP)	14040			741	664	1335	1636	121	151	1214	1485	0	2971								0.161			0.182	0.14	13.9			15.4	12.3	1	1	1426	2429.2	762.79	1511.6					722
C01	Absolute Quantification	WonBin 03-28-18	Laser ART + Cas9 (Actin) M4346	Ch2Unknown		Manual	622	ddPCR Supermix for Probes (no dUTP)	12440			657	588	1270	1822	2	3	1268	1819	0	3092								0.0031			0.0059	0.0003	0.31			0.58	0.03	1	1	1426	2397.3	745.65	1424.1					640
D01	Absolute Quantification	WonBin 03-28-18	Laser ART + Cas9 (Actin) M4349	Ch2Unknown		Manual	389	ddPCR Supermix for Probes (no dUTP)	7780			414	364	957	2445	2	9	955	2436	0	3402								0.01			0.016	0.004	1			1.6	0.4	1	1	1426	2441.4	736.03	1215.8					401
E01	Absolute Quantification	WonBin 03-28-18	Cas9 only (Actin) M4358	Ch2Unknown		Manual	236	ddPCR Supermix for Probes (no dUTP)	4720			255	217	596	2688	22	137	574	2551	0	3284								0.248			0.291	0.204	19.9			22.6	17.1	1	1	1426	2565.5	711.65	1048.1					245
F01	Absolute Quantification	WonBin 03-28-18	Cas9 only (Actin) M4370	Ch2Unknown		Manual	99	ddPCR Supermix for Probes (no dUTP)	1980			111	87	254	2897	2	32	252	2865	0	3151								0.129			0.176	0.082	11.4			15.1	7.8	1	1	1426	2410.2	736.18	871.12					105
G01	Absolute Quantification	WonBin 03-28-18		Ch2Unknown		Manual	288	ddPCR Supermix for Probes (no dUTP)	5760			314	262	486	1755	0	1	486	1754	0	2241								0.0018			0.0062	0	0.18			0.61	0	1	1	1426	2263.6	659.19	1007.1					301
H01	Absolute Quantification	WonBin 03-28-18		Ch2Unknown		Manual	57	ddPCR Supermix for Probes (no dUTP)	1140			67	48	138	2762	0	43	138	2719	0	2900								0.31			0.41	0.2	23			30	17	1	1	1426	2318	678.55	756.57					62.3
			Fig 6E left panel (HIV-LTR+ cells)
Well	ExptType	Experiment	Sample	TargetType	Target	Status	Concentration	Supermix	CopiesPer20uLWell	TotalConfMax	TotalConfMin	PoissonConfMax	PoissonConfMin	Positives	Negatives	Ch1+Ch2+	Ch1+Ch2-	Ch1-Ch2+	Ch1-Ch2-	Linkage	AcceptedDroplets	CNV	TotalCNVMax	TotalCNVMin	PoissonCNVMax	PoissonCNVMin	ReferenceCopies	UnknownCopies	Ratio	TotalRatioMax	TotalRatioMin	PoissonRatioMax	PoissonRatioMin	FractionalAbundance	TotalFractionalAbundanceMax	TotalFractionalAbundanceMin	PoissonFractionalAbundanceMax	PoissonFractionalAbundanceMin	ReferenceAssayNumber	TargetAssayNumber	Threshold	MeanAmplitudeofPositives	MeanAmplitudeofNegatives	MeanAmplitudeTotal	ExperimentComments	MergedWells	TotalConfMax68	TotalConfMin68	PoissonConfMax68
A02	Absolute Quantification	WonBin 03-28-18	Laser ART Only (Gag) M3539	Ch1Unknown		Manual	2	ddPCR Supermix for Probes (no dUTP)	40			2.9	1.6	23	13679	4	19	4019	9660	0	13702								0.0048			0.0068	0.0028	0.48			0.68	0.28	1	1	3615	5043.6	2881.7	2885.3					2.4
B02	Absolute Quantification	WonBin 03-28-18	Laser ART Only (Gag) M4345	Ch1Unknown		Manual	39.9	ddPCR Supermix for Probes (no dUTP)	798			43.5	38	468	13577	118	350	6264	7313	0	14045								0.056			0.061	0.051	5.3			5.77	4.83	1	1	3615	5404.5	2970.6	3051.7					42
C02	Absolute Quantification	WonBin 03-28-18	Laser ART + Cas9 (Gag) M4346	Ch1Unknown		Manual	1.7	ddPCR Supermix for Probes (no dUTP)	34			2.5	1.3	21	14931	5	16	5753	9178	0	14952								0.0029			0.0041	0.0016	0.29			0.41	0.16	1	1	3615	5362.3	2966.3	2969.7					2
D02	Absolute Quantification	WonBin 03-28-18	Laser ART + Cas9 (Gag) M4349	Ch1Unknown		Manual	0.75	ddPCR Supermix for Probes (no dUTP)	15			1.36	0.53	9	14144	2	7	3662	10482	0	14153								0.0021			0.0035	0.0007	0.21			0.35	0.07	1	1	3615	4541.7	2949.2	2950.2					1
E02	Absolute Quantification	WonBin 03-28-18	Cas9 only (Gag) M4358	Ch1Unknown		Manual	28	ddPCR Supermix for Probes (no dUTP)	560			31	26.5	353	14636	46	307	2919	11717	0	14989								0.108			0.12	0.096	9.8			10.7	8.8	1	1	3615	5883.5	2940	3009.3					30
F02	Absolute Quantification	WonBin 03-28-18	Cas9 only (Gag) M4370	Ch1Unknown		Manual	3.9	ddPCR Supermix for Probes (no dUTP)	78			5.2	3.4	49	14574	2	47	813	13761	0	14623								0.059			0.075	0.042	5.5			7	4	1	1	3615	6130.5	3003.5	3014					4.5
G02	Absolute Quantification	WonBin 03-28-18		Ch1Unknown		Manual	0.46	ddPCR Supermix for Probes (no dUTP)	9.2			0.95	0.3	6	15189	1	5	3668	11521	0	15195								0.0014			0.0026	0.0002	0.14			0.26	0.02	1	1	3615	4852.8	2867.1	2867.9					0.68
H02	Absolute Quantification	WonBin 03-28-18		Ch1Unknown		Manual	12	ddPCR Supermix for Probes (no dUTP)	240			14	11	150	14597	6	144	853	13744	0	14747								0.17			0.2	0.141	14.6			16.7	12.4	1	1	3615	5631.3	2837.4	2865.8					13
A02	Absolute Quantification	WonBin 03-28-18	Laser ART Only (Actin) M3539	Ch2Unknown		Manual	409	ddPCR Supermix for Probes (no dUTP)	8180			422	396	4023	9679	4	19	4019	9660	0	13702								0.0048			0.0068	0.0028	0.48			0.68	0.28	1	1	1443	2236.1	516.79	1021.6					415
B02	Absolute Quantification	WonBin 03-28-18	Laser ART Only (Actin) M4345	Ch2Unknown		Manual	713	ddPCR Supermix for Probes (no dUTP)	14260			731	695	6382	7663	118	350	6264	7313	0	14045								0.056			0.061	0.051	5.3			5.77	4.83	1	1	1443	2294.7	523.33	1328.2					722
C02	Absolute Quantification	WonBin 03-28-18	Laser ART + Cas9 (Actin) M4346	Ch2Unknown		Manual	572	ddPCR Supermix for Probes (no dUTP)	11440			587	557	5758	9194	5	16	5753	9178	0	14952								0.0029			0.0041	0.0016	0.29			0.41	0.16	1	1	1443	2315.5	530.94	1218.2					580
D02	Absolute Quantification	WonBin 03-28-18	Laser ART + Cas9 (Actin) M4349	Ch2Unknown		Manual	352	ddPCR Supermix for Probes (no dUTP)	7040			364	341	3664	10489	2	7	3662	10482	0	14153								0.0021			0.0035	0.0007	0.21			0.35	0.07	1	1	1443	2317	530.3	992.84					358
E02	Absolute Quantification	WonBin 03-28-18	Cas9 only (Actin) M4358	Ch2Unknown		Manual	259	ddPCR Supermix for Probes (no dUTP)	5180			269	250	2965	12024	46	307	2919	11717	0	14989								0.108			0.12	0.096	9.8			10.7	8.8	1	1	1443	2312.7	524.95	878.58					264.1
F02	Absolute Quantification	WonBin 03-28-18	Cas9 only (Actin) M4370	Ch2Unknown		Manual	67.5	ddPCR Supermix for Probes (no dUTP)	1350			72.1	62.8	815	13808	2	47	813	13761	0	14623								0.059			0.075	0.042	5.5			7	4	1	1	1443	2357.6	549.05	649.84					69.8
G02	Absolute Quantification	WonBin 03-28-18		Ch2Unknown		Manual	325	ddPCR Supermix for Probes (no dUTP)	6500			336	315	3669	11526	1	5	3668	11521	0	15195								0.0014			0.0026	0.0002	0.14			0.26	0.02	1	1	1443	2054.7	508.24	881.64					331
H02	Absolute Quantification	WonBin 03-28-18		Ch2Unknown		Manual	70.6	ddPCR Supermix for Probes (no dUTP)	1412			75.3	65.9	859	13888	6	144	853	13744	0	14747								0.17			0.2	0.141	14.6			16.7	12.4	1	1	1443	2049.7	505.45	595.4					73
			Fig 6E middle panel (HIV-Gag+ cells)
Well	ExptType	Experiment	Sample	TargetType	Target	Status	Concentration	Supermix	CopiesPer20uLWell	TotalConfMax	TotalConfMin	PoissonConfMax	PoissonConfMin	Positives	Negatives	Ch1+Ch2+	Ch1+Ch2-	Ch1-Ch2+	Ch1-Ch2-	Linkage	AcceptedDroplets	CNV	TotalCNVMax	TotalCNVMin	PoissonCNVMax	PoissonCNVMin	ReferenceCopies	UnknownCopies	Ratio	TotalRatioMax	TotalRatioMin	PoissonRatioMax	PoissonRatioMin	FractionalAbundance	TotalFractionalAbundanceMax	TotalFractionalAbundanceMin	PoissonFractionalAbundanceMax	PoissonFractionalAbundanceMin	ReferenceAssayNumber	TargetAssayNumber	Threshold	MeanAmplitudeofPositives	MeanAmplitudeofNegatives	MeanAmplitudeTotal	ExperimentComments	MergedWells	TotalConfMax68	TotalConfMin68	PoissonConfMax68
A01	Absolute Quantification	04-02-18 Won Bin	Laser ART Only (huActin) M3539	Ch1Unknown		Manual	1044	ddPCR Supermix for Probes (no dUTP)	20880			1065	1023	10113	7077	11	10102	22	7055	0	17190								460			620	300	99.78			99.86	99.71	1	1	1829	3210.2	819.89	2226.1					1055
B01	Absolute Quantification	04-02-18 Won Bin	Laser ART Only (huActin) M4345	Ch1Unknown		Manual	2519	ddPCR Supermix for Probes (no dUTP)	50380			2564	2475	17690	2356	474	17216	272	2084	0	20046								56.5			60.6	52.3	98.26			98.39	98.13	1	1	1829	3413.4	824.94	3109.2					2542
C01	Absolute Quantification	04-02-18 Won Bin	Laser ART + Cas9 (huActin) M4346	Ch1Unknown		Manual	2487	ddPCR Supermix for Probes (no dUTP)	49740			2533	2443	16966	2330	8	16958	4	2326	0	19296								3400			5400	1400	99.971			99.987	99.954	1	1	1829	3367.2	823.91	3060.1					2510
D01	Absolute Quantification	04-02-18 Won Bin	Laser ART + Cas9 (huActin) M4349	Ch1Unknown		Manual	1006	ddPCR Supermix for Probes (no dUTP)	20120			1026	987	10901	8065	5	10896	7	8058	0	18966								1400			2100	600	99.926			99.969	99.884	1	1	1829	3531.8	785.07	2363.8					1016
E01	Absolute Quantification	04-02-18 Won Bin	Cas9 only (huActin) M4358	Ch1Unknown		Manual	722	ddPCR Supermix for Probes (no dUTP)	14440			737	706	8473	10006	194	8279	635	9371	0	18479								13.4			14.3	12.4	93.04			93.5	92.58	1	1	1829	3574	785.11	2063.9					730
F01	Absolute Quantification	04-02-18 Won Bin	Cas9 only (huActin) M4370	Ch1Unknown		Manual	248	ddPCR Supermix for Probes (no dUTP)	4960			256	239	3436	14674	13	3423	204	14470	0	18110								17.5			19.8	15.1	94.6			95.3	93.9	1	1	1829	3885.8	764.92	1357					251.8
G01	Absolute Quantification	04-02-18 Won Bin		Ch1Unknown		Manual	58	ddPCR Supermix for Probes (no dUTP)	1160			64	53	512	10053	6	506	130	9923	0	10565								3.8			4.6	3.1	79.3			82.4	76.2	1	1	1829	4045.3	702.65	864.64					61
H01	Absolute Quantification	04-02-18 Won Bin		Ch1Unknown		Manual	0	ddPCR Supermix for Probes (no dUTP)	0			0.19	0	0	18668	0	0	2436	16232	0	18668																		1	1	1829	0	67.276	67.276					0.086
A01	Absolute Quantification	04-02-18 Won Bin	Laser ART Only (Pol) M3539	Ch2Unknown		Manual	2.3	ddPCR Supermix for Probes (no dUTP)	46			3.1	1.6	33	17157	11	10102	22	7055	0	17190								460			620	300	99.78			99.86	99.71	1	1	841	1165.9	597.19	598.28					2.68
B01	Absolute Quantification	04-02-18 Won Bin	Laser ART Only (Pol) M4345	Ch2Unknown		Manual	44.6	ddPCR Supermix for Probes (no dUTP)	892			47.8	41.4	746	19300	474	17216	272	2084	0	20046								56.5			60.6	52.3	98.26			98.39	98.13	1	1	841	1037.1	636.6	651.51					46.3
C01	Absolute Quantification	04-02-18 Won Bin	Laser ART + Cas9 (Pol) M4346	Ch2Unknown		Manual	0.73	ddPCR Supermix for Probes (no dUTP)	14.6			1.23	0.39	12	19284	8	16958	4	2326	0	19296								3400			5400	1400	99.971			99.987	99.954	1	1	841	1035.8	611.76	612.02					0.96
D01	Absolute Quantification	04-02-18 Won Bin	Laser ART + Cas9 (Pol) M4349	Ch2Unknown		Manual	0.74	ddPCR Supermix for Probes (no dUTP)	14.8			1.25	0.4	12	18954	5	10896	7	8058	0	18966								1400			2100	600	99.926			99.969	99.884	1	1	841	1294.2	609.79	610.22					0.98
E01	Absolute Quantification	04-02-18 Won Bin	Cas9 only (Pol) M4358	Ch2Unknown		Manual	54	ddPCR Supermix for Probes (no dUTP)	1080			57.7	50.3	829	17650	194	8279	635	9371	0	18479								13.4			14.3	12.4	93.04			93.5	92.58	1	1	841	1498.4	609.15	649.05					55.9
F01	Absolute Quantification	04-02-18 Won Bin	Cas9 only (Pol) M4370	Ch2Unknown		Manual	14.2	ddPCR Supermix for Probes (no dUTP)	284			16.1	12.3	217	17893	13	3423	204	14470	0	18110								17.5			19.8	15.1	94.6			95.3	93.9	1	1	841	1792.9	627.8	641.76					15.1
G01	Absolute Quantification	04-02-18 Won Bin		Ch2Unknown		Manual	15.2	ddPCR Supermix for Probes (no dUTP)	304			17.8	12.7	136	10429	6	506	130	9923	0	10565								3.8			4.6	3.1	79.3			82.4	76.2	1	1	841	1866.9	609.5	625.68					16.6
H01	Absolute Quantification	04-02-18 Won Bin		Ch2Unknown		Manual	165	ddPCR Supermix for Probes (no dUTP)	3300			171	158	2436	16232	0	0	2436	16232	0	18668																		1	1	841	895.1	756.5	774.59					167.8
			Fig 6E right panel (HIV-Pol+ cells)						as a %		excision efficiency
				LTR	gag	pol	gag/LTR	pol/LTR	gag/LTR	pol/LTR	5'LTR-gag	gag-3'LTR
			Laser ART + Cas9 (LTR) M4346	38	34	14.6	0.894737	0.384211	89.4737	38.4211	10.5263	61.5789
			Laser ART + Cas9 (LTR) M4349	76	15	14.8	0.197368	0.194737	19.7368	19.4737	80.2632	80.5263
cas9_ddPCR_panel_F and G
Well	ExptType	Experiment	Sample	TargetType	Target	Status	Concentration	Supermix	CopiesPer20uLWell	TotalConfMax	TotalConfMin	PoissonConfMax	PoissonConfMin	Positives	Negatives	Ch1+Ch2+	Ch1+Ch2-	Ch1-Ch2+	Ch1-Ch2-	Linkage	AcceptedDroplets	CNV	TotalCNVMax	TotalCNVMin	PoissonCNVMax	PoissonCNVMin	ReferenceCopies	UnknownCopies	Ratio	TotalRatioMax	TotalRatioMin	PoissonRatioMax	PoissonRatioMin	FractionalAbundance	TotalFractionalAbundanceMax	TotalFractionalAbundanceMin	PoissonFractionalAbundanceMax	PoissonFractionalAbundanceMin	ReferenceAssayNumber	TargetAssayNumber	Threshold	MeanAmplitudeofPositives	MeanAmplitudeofNegatives	MeanAmplitudeTotal	ExperimentComments	MergedWells	TotalConfMax68	TotalConfMin68	PoissonConfMax68
A01	Absolute Quantification	04-12-18_humice_B8M2	Laser ART Only (SaCas9) M3539	Ch1Unknown		Manual	38.1	ddPCR Supermix for Probes (no dUTP)	762			41.7	36.3	443	13459	184	259	5540	7919	0.238	13902								0.061			0.067	0.055	5.8			6.3	5.2	1	1	566	3536.1	295.26	398.53					40
B01	Absolute Quantification	04-12-18_humice_B8M2	Laser ART Only (SaCas9) M4345	Ch1Unknown		Manual	48.4	ddPCR Supermix for Probes (no dUTP)	968			52.3	46.5	605	14399	363	242	8062	6337	4.33	15004								0.0499			0.054	0.0458	4.75			5.13	4.38	1	1	566	3189.7	312.6	428.61					50
C01	Absolute Quantification	04-12-18_humice_B8M2	Laser ART + Cas9 (SaCas9) M4346	Ch1Unknown		Manual	720	ddPCR Supermix for Probes (no dUTP)	14400			738	711	6573	7787	4792	1781	5574	2213	25.3	14360								0.478			0.494	0.463	32.4			33.1	31.7	1	1	566	3091.8	305.95	1581.1					730
D01	Absolute Quantification	04-12-18_humice_B8M2	Laser ART + Cas9 (SaCas9) M4349	Ch1Unknown		Manual	2587	ddPCR Supermix for Probes (no dUTP)	51740			2644	2559	12386	1545	6500	5886	801	744	13.9	13931								2.96			3.06	2.87	74.8			75.4	74.2	1	1	566	3996.2	297.54	3586					2600
E01	Absolute Quantification	04-12-18_humice_B8M2	Cas9 only (SaCas9) M4358	Ch1Unknown		Manual	789	ddPCR Supermix for Probes (no dUTP)	15780			807	780	7850	8212	2593	5257	2773	5439	0	16062								1.65			1.71	1.59	62.3			63.1	61.4	1	1	566	3887	289.31	2047.6					800
F01	Absolute Quantification	04-12-18_humice_B8M2	Cas9 only (SaCas9) M4370	Ch1Unknown		Manual	321	ddPCR Supermix for Probes (no dUTP)	6420			332	316	3516	11209	166	3350	625	10584	0	14725								4.94			5.32	4.56	83.2			84.2	82.1	1	1	566	4468.1	272.96	1274.7					330
G01	Absolute Quantification	04-12-18_humice_B8M2	b8m2 brain	Ch1Unknown		Manual	0.45	ddPCR Supermix for Probes (no dUTP)	9			0.92	0.29	6	15611	0	6	514	15097	0	15617								0.011			0.021	0.002	1.1			2.1	0.2	1	1	566	3878.1	265.76	267.14					0.66
H01	Absolute Quantification	04-12-18_humice_B8M2	nct	Ch1Unknown		Manual	0.52	ddPCR Supermix for Probes (no dUTP)	10.4			1.06	0.33	6	13599	0	6	0	13599	0	13605																		1	1	566	5001.8	282.84	284.92					0.76
A01	Absolute Quantification	04-12-18_humice_B8M2	Laser ART Only (huActin) M3539	Ch2Unknown		Manual	624	ddPCR Supermix for Probes (no dUTP)	12480			641	608	5724	8178	184	259	5540	7919	0.238	13902								0.061			0.067	0.055	5.8			6.3	5.2	1	1	1320	2466.4	723.02	1440.8					633
B01	Absolute Quantification	04-12-18_humice_B8M2	Laser ART Only (huActin) M4345	Ch2Unknown		Manual	970	ddPCR Supermix for Probes (no dUTP)	19400			991	949	8425	6579	363	242	8062	6337	4.33	15004								0.0499			0.054	0.0458	4.75			5.13	4.38	1	1	1320	2545.5	741.51	1754.5					981
C01	Absolute Quantification	04-12-18_humice_B8M2	Laser ART + Cas9 (huActin) M4346	Ch2Unknown		Manual	1505	ddPCR Supermix for Probes (no dUTP)	30100			1537	1475	10366	3994	4792	1781	5574	2213	25.3	14360								0.478			0.494	0.463	32.4			33.1	31.7	1	1	1320	2285.3	654.82	1831.8					1521
D01	Absolute Quantification	04-12-18_humice_B8M2	Laser ART + Cas9 (huActin) M4349	Ch2Unknown		Manual	874	ddPCR Supermix for Probes (no dUTP)	17480			894	853	7301	6630	6500	5886	801	744	13.9	13931								2.96			3.06	2.87	74.8			75.4	74.2	1	1	1320	2395.1	644.89	1562.1					884
E01	Absolute Quantification	04-12-18_humice_B8M2	Cas9 only (huActin) M4358	Ch2Unknown		Manual	478	ddPCR Supermix for Probes (no dUTP)	9560			491	466	5366	10696	2593	5257	2773	5439	0	16062								1.65			1.71	1.59	62.3			63.1	61.4	1	1	1320	2517.4	691.98	1301.8					485
F01	Absolute Quantification	04-12-18_humice_B8M2	Cas9 only (huActin) M4370	Ch2Unknown		Manual	65	ddPCR Supermix for Probes (no dUTP)	1300			69.5	60.4	791	13934	166	3350	625	10584	0	14725								4.94			5.32	4.56	83.2			84.2	82.1	1	1	1320	2605.5	646	751.26					67.3
G01	Absolute Quantification	04-12-18_humice_B8M2	b8m2 brain	Ch2Unknown		Manual	39.4	ddPCR Supermix for Probes (no dUTP)	788			42.8	36	514	15103	0	6	514	15097	0	15617								0.011			0.021	0.002	1.1			2.1	0.2	1	1	1320	2543.6	634.06	696.9					41.1
H01	Absolute Quantification	04-12-18_humice_B8M2	nct	Ch2Unknown		Manual	0	ddPCR Supermix for Probes (no dUTP)	0			0.26	0	0	13605	0	6	0	13599	0	13605																		1	1	1320	0	694.76	694.76					0.12
				/50000	vector copies/cell
	CopiesPer20uLWell	PoissonConfMax	PoissonConfMin	AVERAGE	MAX	MIN
M3539	762	41.7	36.3	0.01524	0.000834	0.000726				6 F
M4345	968	52.3	46.5	0.01936	0.001046	0.00093
M4346	14400	738	711	0.288	0.01476	0.01422
M4349	51740	2644	2559	1.0348	0.05288	0.05118
M4358	15780	807	780	0.3156	0.01614	0.0156
M4370	6420	332	316	0.1284	0.00664	0.00632	%
							AVERAGE	MAX	MIN
M3539	12480	641	608	0.2496	0.01282	0.01216	24.96	1.282	1.216	6 G
M4345	19400	991	949	0.388	0.01982	0.01898	38.8	1.982	1.898
M4346	30100	1537	1475	0.602	0.03074	0.0295	60.2	3.074	2.95
M4349	17480	894	853	0.3496	0.01788	0.01706	34.96	1.788	1.706
M4358	9560	491	466	0.1912	0.00982	0.00932	19.12	0.982	0.932
M4370	1300	69.5	60.4	0.026	0.00139	0.001208	2.6	0.139	0.1208
[truncated: 13 more columns]

## Sheet: Fig.8B
Fig.7F
				HIV-1 LTR								5'LTR-GagD
#3336
#3319

## Sheet: Fig8C
>seq71 [organism=HIV-1][ADA]_Fig8C_LASER-ARTAAV9-CRISPR-Cas9-HIV_BRAIN_5LTR-gag_#3336
AGAATTCATCTACCACACACAAGGCTACTTCCCTGATTGGCAGAACTACACACCAGGCCAAGGAAGCCTTAGANNNAGATAGAGNAAGAGC
>seq72 [organism=HIV-1][ADA]_Fig8C_LASER-ARTAAV9-CRISPR-Cas9-HIV_LUNG_5LTR-gag_#3336
GAATTCATCTACCACACACAAGGCTACTTCCCTGATTGGCAGAACTACACACCAGGCCAAGGAAGCCTTAGATAAGATAGAGGAAGAGCAA
>seq73 [organism=HIV-1][ADA]_Fig8C_LASER-ARTAAV9-CRISPR-Cas9-HIV_GUT_5LTR-gag_#3336
CTTCCCTGATTGGCAGAACTACACACCAGGCCAAGGAAGCCTTAGATAAGATAGAGGAAGAGCAAAACAAAAGTAAGAAAAAG
>seq74 [organism=HIV-1][ADA]_Fig8C_LASER-ARTAAV9-CRISPR-Cas9-HIV_LIVER_5LTR-gag_#3336
TAAAAGAATTCATCTACCACACACAAGGCTACTTCCCTGATTGGCAGAACTACACACCAGGCCAAGGAAGCCTTAGATAAGATAGAGGAAGAGCAAAACAAAAGTAAGAAAAAGGCACAGCAAGCAGCAGCTGACACTAGGAAANAACAGNCAG
>seq75 [organism=HIV-1][ADA]_Fig8C_LASER-ARTAAV9-CRISPR-Cas9-HIV_KIDNEY_5LTR-gag_#3336
AAAAGAATTCATCTACCACACACAAGGCTACTTCCCTGATTGGCAGAACTACACACCAGGCCAAGGAAGCCTTAGATAAGATAGAGGAAGAGCAAAACAAAAGTAAGAAAAAGGCACAGCAAGCAGC
>seq76 [organism=HIV-1][ADA]_Fig8C_LASER-ARTAAV9-CRISPR-Cas9-HIV_SPLEEN_5LTR-gag_#3336
TCATCTACCACACACAAGGCTACTTCCCTGATTAGCAGAACTACACACCAGGCCAAGGAAGCCTTAGATAAGATAGAGGGAGAGCAAAACAAAAGTAAGAAAAAGGCACAGCAAGCAGCAGCTGACACANNAACAACAGCCA
>seq77 [organism=HIV-1][ADA]_Fig8C_LASER-ARTAAV9-CRISPR-Cas9-HIV_LUNG_5LTR-gag_#3319
TAAAAGAATTCATCTACCACACACAAGGCTACTTCCCTGATTGGCAGAACTACACACCAGGCCAAGGAAGCCTTAGATAAGATAGAGGAAGAGCAAAACAAAAGTAAGAAAAAGGCACAGCAAGCAGCAGCTGACACAGGAAAC
>seq78 [organism=HIV-1][ADA]_Fig8C_LASER-ARTAAV9-CRISPR-Cas9-HIV_GUT_5LTR-gag_#3319
TTTATNTACCACACACAAGGCTACTTCCCTGATTGGCAGAACTACACACCAGGCCAAGGAAGCCTTAGATAAGATAGAGGAAGAGCAAAACAAAAGTAAGAAAAAGGCACAGCAAGCAGCAGCTGACACNAGG
>seq79 [organism=HIV-1][ADA]_Fig8C_LASER-ARTAAV9-CRISPR-Cas9-HIV_LIVER_5LTR-gag_#3319
AAAAGAATTCATCTACCACACACAAGGCTACTTCCCTGATTAGCAGAACTACACACCAGGCCAAGGAAGCCTTAGATAAGATAGAGGGAGAGCAAAACAAAAGTAAGAAAAAGGCACAGCAAGCAGCAGCTGACACAGGACAACAGCCAG
>seq80 [organism=HIV-1][ADA]_Fig8C_LASER-ARTAAV9-CRISPR-Cas9-HIV_KIDNEY_5LTR-gag_#3319
AGAATTCATCTACCACACACAAGGCTACTTCCCTGATTGGCAGAACTACACACCAGGCCAAGGAAGCCT
>seq81 [organism=HIV-1][ADA]_Fig8C_LASER-ARTAAV9-CRISPR-Cas9-HIV_SPLEEN_5LTR-gag_#3319
AGAATTCATCTACCACACACAAGGCTACTTCCCTGATTGGCAGAACTACACACCAGGCCAAGGAAGCCTTAGATAAGATAGAGGAAGAGCAAAACAAAAGTAAGAAA

## Sheet: Fig.S1
Fig.S1B and C
2017-05-22
Jurkat	MOI 0.001	DMSO	33.7	35	34.35	0.919239
		ARV (DOI 5)	28	27.6	27.8	0.282843
		ARV (DOI 3)	2.5	3	2.75	0.353553
		ARV (DOI 1)	0.28	0.22	0.25	0.0424264
	MOI 0.01	DMSO	76.7	76.1	76.4	0.424264
		ARV (DOI 5)	73.3	73.4	73.35	0.0707107
		ARV (DOI 3)	17.5	17.2	17.35	0.212132
		ARV (DOI 1)	0.74	0.96	0.85	0.155563
2017-05-22
Jurkat	MOI 0.001	DMSO	50.9	50.9	50.9	0
		ARV (DOI 5)	26.5	26.1	26.3	0.282843
		ARV (DOI 3)	1.6	1.8	1.7	0.141421
		ARV (DOI 1)	0.1	0.08	0.09	0.0141421
	MOI 0.01	DMSO	74.02	73.3	73.66	0.509117
		ARV (DOI 5)	65.7	66	65.85	0.212132
		ARV (DOI 3)	11.8	11.3	11.55	0.353553
		ARV (DOI 1)	0.46	0.46	0.46	0
6/7/2017 PRO DRUGS
Jurkat	MOI 0.001	DMSO	10.2	10.3	10.25	0.0707107
		ARV (DOI 5)	2.4	2.3	2.35	0.0707107
		ARV (DOI 3)	0.2	0.3	0.25	0.0707107
		ARV (DOI 1)	0.04	0.1	0.07	0.0424264
	MOI 0.01	DMSO	65.8	66.9	66.35	0.777817
		ARV (DOI 5)	26.4	26	26.2	0.282843
		ARV (DOI 3)	2.5	3.24	2.87	0.523259
		ARV (DOI 1)	0.34	0.32	0.33	0.0141421
Fig. S1D
Fig. S1E

## Sheet: SupFig1F
>seq82 [organism=HIV-1][NL4-3]_FigSup1F_Jurkat_LV-CRISPR-HIV_LTR-375-19
TTAGCAGAACTACACACCAGGGCCAGGGGTCAGATATCCACTGACTACTTCAAGAACTGCTGACATCGAGCTTGCTACAAGGGACTTTCCGCTGGGGACTTTCCAGGGAGGCGTGGCCTGGGCGGGACTGGGGAGTGGCGAGCCCTCAGATGCTACATATAAGCAGC

[truncated: 21 more sheets: Fig.S4, SupFig4A, Fig.S8, Fig.S9A, Fig.S9B, Fig.S9C, Fig.S10, SupFig10, SupTable3,SupFig11, FigS12, Fig.S17, SupFig17, ddPCR_HM_4drug, Viral load (1), Viral load (2), Realtime_qPCR_HM, HIV-1ADA_4drug_qPCR, ddPCR_DNA_rawdata_spleen_humani, FlowData_HM_4drug(1), FlowData_HM_4drug(2) …]
